# Supplementary material for: Territories of Nerve Endings of the Medial Plantar Nerve within the Abductor Hallucis Muscle: Clinical Implications for Potential Pain Management
Source: Diagnostics (Basel). 2024 Aug 7;14(16):1716. doi: 10.3390/diagnostics14161716 (PMC11354053; doi:10.3390/diagnostics14161716)
Supplement: Supplementary file 1 [file diagnostics-14-01716-s001.zip]

Archive with 1 entries (1 files):
- diagnostics-3042945-supplementary.pdf
